# Supplementary material for: NADPH oxidase 2 is necessary for chronic intermittent hypoxia‐induced sternohyoid muscle weakness in adult male mice
Source: Exp Physiol. 2022 Jul 11;107(8):946–64. doi: 10.1113/EP090536 (PMC9542769; doi:10.1113/EP090536)
Supplement: Supplementary file 1 — Statistical Summary Document [file EPH-107-946-s001.xlsx]

## Sheet: Statistical Summary Table
Statistical Summary Document
Manuscript Title:	NADPH oxidase-2 is necessary for chronic intermittent hypoxia-induced sternohyoid muscle weakness in adult male mice
Authors:	Sarah E. Drummond, David P. Burns, Sarah El Maghrani, Oscar Ziegler, Vincent Healy, Ken D. O’Halloran
Animal model used, if applicable:	Mouse - C57BL/6J male mice assigned to one of 3 groups: normoxic control (sham), chronic intermittent hypoxia (CIH)-exposed (CIH) and CIH + apocynin (CIH + APO).
	NOX2-null male mice (B6.129S-Cybbtm1Din/J backcrossed on C57 for multiple generations) assigned to a sham (NOX2 knockout (KO) sham) or CIH (NOX2 KO CIH) exposure.
Underlying hypothesis:	This investigation tests the hypothesis that the superoxide generating enzyme, NOX2, underlies CIH-induced upper airway (sternohyoid) muscle weakness.
Definitions of ‘n’:	n (for all questions) = one animal from which a sample of sternohyoid muscle was taken.
Statistical summary table:
Experimental question number	Finding/ conclusion	Experimental location/variable	Mean value	Standard Deviation	n	Exact P value (two way - ANOVA)	Exact P value (one way - ANOVA)	Exact P value (unpaired t-test or one-way ANOVA post hoc)	Figure/table in which data are presented	Units	Data comparisons	Statistical test	Any other experimental factors	Comments
Multiple tests of the same question are shown in different rows		e.g. cortex vs cerebellum or genotype	(or other summary statistic)	(SD)	(value)						e.g. WT vs KO		e.g. subjects’ age or sex	e.g. observation
1. Sternohyoid muscle contractile function ex vivo.	Peak tetanic force of the sternohyoid was decreased following exposure to CIH and prevented by treatment with apocynin or NOX2 KO.	Sham	9.403	1.57	8	n/a	<0.0001	0.0002	Figure 1	N/cm2	Sham vs CIH	One-way ANOVA	12-13 weeks old
		CIH	5.179	1.36	8	n/a
		CIH + APO	10.07	2.31	9	n/a		<0.0001	Figure 1	N/cm2	CIH vs CIH + APO	One-way ANOVA	12-13 weeks old
		NOX2 KO Sham	12.68	4.22	8	n/a	n/a	0.1147	Figure 1	N/cm2	NOX2 KO sham vs NOX2 KO CIH	Unpaired two-tailed Students t-test	12-13 weeks old
		NOX2 KO CIH	16.27	5.41	10	n/a
	Power produced by the sternohyoid over a range of loads is decreased following exposure to CIH and prevented by treatment with apocynin or NOX2 KO.	Sham	n/a	n/a	8	Load: P < 0.0001, CIH: P < 0.0001, Int: 0.0390	n/a	n/a	Figure 1	Watts/cm2	Sham vs CIH	Two-way ANOVA	12-13 weeks old	Bonferroni post hoc significance is shown and described in Figure 1; G & H
		CIH	n/a	n/a	8
		CIH + APO	n/a	n/a	9	Load: P < 0.0001, Drug: P < 0.0001, Int: P = 0.0216	n/a	n/a	Figure 1	Watts/cm2	CIH vs CIH + APO	Two-way ANOVA	12-13 weeks old
		NOX2 KO Sham	n/a	n/a	8	Load: P < 0.0001, CIH: P = 0.0575, Int: P = 0.9742	n/a	n/a	Figure 1	Watts/cm2	NOX2 KO sham vs NOX2 KO CIH	Two-way ANOVA	12-13 weeks old
		NOX2 KO CIH	n/a	n/a	10		n/a
	Work produced by the sternohyoid over a range of loads is decreased following exposure to CIH and prevented by treatment with apocynin or NOX2 KO.	Sham	n/a	n/a	8	Load: P < 0.0001, CIH: P < 0.0001, Int: P = 0.041	n/a	n/a	Figure 1	Joules/cm2	Sham vs CIH	Two-way ANOVA	12-13 weeks old	Bonferroni post hoc significance is shown and described in Figure 1; I & J
		CIH	n/a	n/a	8		n/a
		CIH + APO	n/a	n/a	9	Load: P < 0.0001, Drug: P < 0.0001, Int: P = 0.3146	n/a	n/a	Figure 1	Joules/cm2	CIH vs CIH + APO	Two-way ANOVA	12-13 weeks old
		NOX2 KO Sham	n/a	n/a	8	Load: P < 0.0001, CIH: P = 0.2417, Int; P = 0.9910	n/a	n/a	Figure 1	Joules/cm2	NOX2 KO sham vs NOX2 KO CIH	Two-way ANOVA	12-13 weeks old
		NOX2 KO CIH	n/a	n/a	10		n/a
	The distance of shortening of the sternohyoid was unaffected by exposure to CIH, treatment with apocynin or NOX2 KO.	Sham	n/a	n/a	8	Load: P < 0.0001, CIH: P = 0.1429, Int: P = 0.7605	n/a	n/a	Figure 1	L/Lo	Sham vs CIH	Two-way ANOVA	12-13 weeks old	Bonferroni post hoc significance is shown and described in Figure 1; M & N
		CIH	n/a	n/a	8		n/a
		CIH + APO	n/a	n/a	9	Load: P = 0.0114, Drug: P = 0.0106, Int: P = 0.9275	n/a	n/a	Figure 1	L/Lo	CIH vs CIH + APO	Two-way ANOVA	12-13 weeks old
		NOX2 KO Sham	n/a	n/a	8	Load: P < 0.0001, CIH; P = 0.0116, Int: P = 0.3655	n/a	n/a	Figure 1	L/Lo	NOX2 KO sham vs NOX2 KO CIH	Two-way ANOVA	12-13 weeks old
		NOX2 KO CIH	n/a	n/a	10		n/a
	The velocity of shortening of the sternohyoid was unaffected by exposure to CIH, treatment with apocynin or NOX2 KO.	Sham	n/a	n/a	8	Load: P < 0.0001, CIH: P = 0.9398, Int: P = 0.9712	n/a	n/a	Figure 1	Lo/s	Sham vs CIH	Two-way ANOVA	12-13 weeks old	Bonferroni post hoc significance is shown and described in Figure 1; O & P
		CIH	n/a	n/a	8		n/a
		CIH + APO	n/a	n/a	9	Load: P < 0.0001, Drug: P = 0.9289, Int: P = 0.9828	n/a	n/a	Figure 1	Lo/s	CIH vs CIH + APO	Two-way ANOVA	12-13 weeks old
		NOX2 KO Sham	n/a	n/a	8	Load: P < 0.0001, CIH: P = 0.0005, Int: P = 0.4631	n/a	n/a	Figure 1	Lo/s	NOX2 KO sham vs NOX2 KO CIH	Two-way ANOVA	12-13 weeks old
		NOX2 KO CIH	n/a	n/a	10		n/a
2. Additional sternohyoid muscle contractile parameters ex vivo.	Twitch force was significantly decreased in the sternohyoid following exposure to CIH. This decrease was prevented by apocynin and NOX2 KO.	Sham	1.61	0.39	9	n/a	0.0017	0.0076	Table 2	N/cm2	Sham vs CIH	One-way ANOVA	12-13 weeks old
		CIH	1.12	0.26	9	n/a
		CIH + APO	1.67	0.26	9	n/a		0.0028	Table 2	N/cm2	CIH vs CIH + APO	One-way ANOVA	12-13 weeks old
		NOX2 KO Sham	2.53	0.46	8	n/a	n/a	0.3063	Table 3	N/cm2	NOX2 KO sham vs NOX2 KO CIH	Unpaired two-tailed Students t-test	12-13 weeks old
		NOX2 KO CIH	2.81	0.62	10	n/a
	Contraction time of the sternohyoid was unchanged following exposure to CIH in wild-type or NOX2 KO mice. It was also unaffected by co-treatment with apocynin.	Sham	9.83	1.03	9	n/a	0.2933	n/a	Table 2	ms	Sham vs CIH	One-way ANOVA	12-13 weeks old
		CIH	10.17	2.83	9	n/a
		CIH + APO	10.56	1.72	9	n/a		n/a	Table 2	ms	CIH vs CIH + APO	One-way ANOVA	12-13 weeks old
		NOX2 KO Sham	10.94	1.32	8	n/a	n/a	0.2891	Table 3	ms	NOX2 KO sham vs NOX2 KO CIH	Unpaired two-tailed Students t-test	12-13 weeks old
		NOX2 KO CIH	11.5	0.85	10	n/a
	Half-relaxation time of the sternohyoid was unchanged following exposure to CIH in wild-type or NOX2 KO mice. It was also unaffected by co-treatment with apocynin.	Sham	1.47	0.22	9	n/a	0.4147	n/a	Table 2	ms	Sham vs CIH	One-way ANOVA	12-13 weeks old
		CIH	1.43	0.1	9	n/a
		CIH + APO	1.56	0,10	9	n/a		n/a	Table 2	ms	CIH vs CIH + APO	One-way ANOVA	12-13 weeks old
		NOX2 KO Sham	1.52	0.21	8	n/a	n/a	0.1371	Table 3	ms	NOX2 KO sham vs NOX2 KO CIH	Unpaired two-tailed Students t-test	12-13 weeks old
		NOX2 KO CIH	1.6	0.24	10	n/a
	Maximum mechanical work was unchanged following exposure to CIH in the sternohyoid of wild-type or NOX2 KO mice. Co-treatment with apocynin significantly increased the maximum mechanical work.	Sham	0.44	0.17	9	n/a	0.0006	0.0985	Table 2	J/cm2	Sham vs CIH	One-way ANOVA	12-13 weeks old
		CIH	0.25	0.06	9	n/a
		CIH + APO	0.64	0.24	9	n/a		0.0004	Table 2	J/cm2	CIH vs CIH + APO	One-way ANOVA	12-13 weeks old
		NOX2 KO Sham	0.93	0.33	8	n/a	n/a	0.5877	Table 3	J/cm2	NOX2 KO sham vs NOX2 KO CIH	Unpaired two-tailed Students t-test	12-13 weeks old
		NOX2 KO CIH	1.03	0.38	10	n/a
	Maximum mechanical power was unchanged following exposure to CIH in the sternohyoid of wild-type or NOX2 KO mice. Co-treatment with apocynin significantly increased the maximum mechanical power.	Sham	6.56	2.61	9	n/a	0.0128	0.112	Table 2	W/cm2	Sham vs CIH	One-way ANOVA	12-13 weeks old
		CIH	4.36	0.98	9	n/a
		CIH + APO	7.64	2.28	9	n/a		0.0103	Table 2	W/cm2	CIH vs CIH + APO	One-way ANOVA	12-13 weeks old
		NOX2 KO Sham	11.98	3.01	8	n/a	n/a	0.3149	Table 3	W/cm2	NOX2 KO sham vs NOX2 KO CIH	Unpaired two-tailed Students t-test	12-13 weeks old
		NOX2 KO CIH	14.07	5.01	10	n/a
	The maximum distance of shortening of the sternohyoid was unaffected by exposure to CIH in wild-type or NOX2 KO mice. Co-treatment with apocynin also had no effect on the distance of shortening.	Sham	0.28	0.12	9	n/a	0.6268	n/a	Table 2	L/Lo	Sham vs CIH	One-way ANOVA	12-13 weeks old
		CIH	0.23	0.1	9	n/a
		CIH + APO	0.27	0.05	9	n/a		n/a	Table 2	L/Lo	CIH vs CIH + APO	One-way ANOVA	12-13 weeks old
		NOX2 KO Sham	0.25	0.05	8	n/a	n/a	0.0897	Table 3	L/Lo	NOX2 KO sham vs NOX2 KO CIH	Unpaired two-tailed Students t-test	12-13 weeks old
		NOX2 KO CIH	0.3	0.06	10	n/a
	The maximum velocity of shortening of the sternohyoid was unaffected by exposure to CIH in wild-type or NOX2 KO mice. Co-treatment with apocynin also had no effect on the velocity of shortening.	Sham	4.07	1.71	9	n/a	0.5409	n/a	Table 2	Lo/s	Sham vs CIH	One-way ANOVA	12-13 weeks old
		CIH	3.64	1.59	9	n/a
		CIH + APO	4.01	0.97	9	n/a		n/a	Table 2	Lo/s	CIH vs CIH + APO	One-way ANOVA	12-13 weeks old
		NOX2 KO Sham	4.49	0.7	8	n/a	n/a	0.0598	Table 3	Lo/s	NOX2 KO sham vs NOX2 KO CIH	Unpaired two-tailed Students t-test	12-13 weeks old
		NOX2 KO CIH	5.35	1.02	10	n/a
	Sternohyoid muscle mass was unaffected by exposure to CIH in wild-type and NOX2 KO mice. Co-treatment with apocynin significantly increased sternohyoid muscle mass.	Sham	1.66	0.42	9	n/a	0.0007	0.6788	Table 2	mg	Sham vs CIH	One-way ANOVA	12-13 weeks old
		CIH	1.54	0.14	9	n/a
		CIH + APO	2.12	0.2	9	n/a		0.001	Table 2	mg	CIH vs CIH + APO	One-way ANOVA	12-13 weeks old
		NOX2 KO Sham	2.14	0.53	8	n/a	n/a	0.4021	Table 3	mg	NOX2 KO sham vs NOX2 KO CIH	Unpaired two-tailed Students t-test	12-13 weeks old
		NOX2 KO CIH	2.39	0.55	10	n/a
	Body mass was significantly decreased following exposure to CIH in both wild-type and NOX2 KO mice. Co-treatment with apocynin prevented this decrease in body mass	Sham	23.6	1.51	9	n/a	0.0014	0.0032	Table 2	g	Sham vs CIH	One-way ANOVA	12-13 weeks old
		CIH	21.4	0.7	9	n/a
		CIH + APO	23.45	1.64	9	n/a		0.0047	Table 2	g	CIH vs CIH + APO	One-way ANOVA	12-13 weeks old
		NOX2 KO Sham	28.08	2.54	8	n/a	n/a	0.0042	Table 3	g	NOX2 KO sham vs NOX2 KO CIH	Unpaired two-tailed Students t-test	12-13 weeks old
		NOX2 KO CIH	25.42	0.9	10	n/a
3. Sternohyoid NOX mRNA and protein expression.	The mRNA expression of NOX1 was significantly lower than the mRNA expression of NOX4 in naïve stenohyoid muscle. There was no difference between the mRNA expression of NOX4 and NOX2.	NOX4	1.05	0.34	8	n/a	0.0003	0.0002	Figure 2	Relative mRNA fold change	NOX4 vs NOX1	One-way ANOVA	12-13 weeks old
		NOX2	0.91	0.49	8	n/a		0.0002	Figure 2	Relative mRNA fold change	NOX2 vs NOX1	One-way ANOVA	12-13 weeks old
		NOX1	0.02	0.01	8	n/a		>0.9999	Figure 2	Relative mRNA fold change	NOX4 vs NOX2	One-way ANOVA	12-13 weeks old
	The mRNA expression of NOX2 was unchanged in the sternohyoid following exposure to CIH or apocynin co-treatment. NOX2 mRNA expression was virtually absent in the sternohyoid of NOX2 KO mice.	Sham	1.04	0.5	8	n/a	0.5628	n/a	Figure 2	Relative mRNA fold change	Sham vs CIH	One-way ANOVA	12-13 weeks old
		CIH	0.91	0.35	8	n/a
		CIH + APO	0.78	0.21	7	n/a		n/a	Figure 2	Relative mRNA fold change	CIH vs CIH + APO	One-way ANOVA	12-13 weeks old
		NOX2 KO Sham	0.03	0.007	6	n/a	n/a	0.3142	Figure 2	Relative mRNA fold change	NOX2 KO sham vs NOX2 KO CIH	Unpaired two-tailed Students t-test	12-13 weeks old
		NOX2 KO CIH	0.03	0.006	6	n/a
	The mRNA expression of NOX4 was unchanged in the sternohyoid following exposure to CIH in wild-type or NOX2 KO mice. Co-treatment with apocynin had no effect on the mRNA expression of NOX4.	Sham	1.02	0.33	8	n/a	0.1104	n/a	Figure 2	Relative mRNA fold change	Sham vs CIH	One-way ANOVA	12-13 weeks old
		CIH	0.78	0.21	8	n/a
		CIH + APO	0.77	0.16	7	n/a		n/a	Figure 2	Relative mRNA fold change	CIH vs CIH + APO	One-way ANOVA	12-13 weeks old
		NOX2 KO Sham	1.56	0.51	6	n/a	n/a	0.9405	Figure 2	Relative mRNA fold change	NOX2 KO sham vs NOX2 KO CIH	Unpaired two-tailed Students t-test	12-13 weeks old
		NOX2 KO CIH	1.59	0.64	6	n/a
	The mRNA expression of NOX1 was unchanged in the sternohyoid following exposure to CIH in wild-type or NOX2 KO mice. Co-treatment with apocynin had no effect on the mRNA expression of NOX1.	Sham	1.08	0.64	8	n/a	0.3202	n/a	Figure 2	Relative mRNA fold change	Sham vs CIH	One-way ANOVA	12-13 weeks old
		CIH	1.05	0.68	8	n/a
		CIH + APO	0.72	0.42	7	n/a		n/a	Figure 2	Relative mRNA fold change	CIH vs CIH + APO	One-way ANOVA	12-13 weeks old
		NOX2 KO Sham	0.76	0.32	6	n/a	n/a	0.9567	Figure 2	Relative mRNA fold change	NOX2 KO sham vs NOX2 KO CIH	Unpaired two-tailed Students t-test	12-13 weeks old
		NOX2 KO CIH	0.78	0.65	6	n/a
	The mRNA expression of p22phox was unchanged in the sternohyoid following exposure to CIH in wild-type or NOX2 KO mice. Co-treatment with apocynin had no effect on the mRNA expression of p22phox.	Sham	1.05	0.39	8	n/a	0.7015	n/a	Figure 2	Relative mRNA fold change	Sham vs CIH	One-way ANOVA	12-13 weeks old
		CIH	1.19	0.38	8	n/a
		CIH + APO	1.2	0.37	7	n/a		n/a	Figure 2	Relative mRNA fold change	CIH vs CIH + APO	One-way ANOVA	12-13 weeks old
		NOX2 KO Sham	1.26	0.32	6	n/a	n/a	0.1649	Figure 2	Relative mRNA fold change	NOX2 KO sham vs NOX2 KO CIH	Unpaired two-tailed Students t-test	12-13 weeks old
		NOX2 KO CIH	1.01	0.25	6	n/a
	The mRNA expression of p47phox was unchanged in the sternohyoid following exposure to CIH in wild-type or NOX2 KO mice. Co-treatment with apocynin had no effect on the mRNA expression of p47phox.	Sham	0.97	0.26	8	n/a	0.5509	n/a	Figure 2	Relative mRNA fold change	Sham vs CIH	One-way ANOVA	12-13 weeks old
		CIH	0.87	0.27	8	n/a
		CIH + APO	0.83	0.21	7	n/a		n/a	Figure 2	Relative mRNA fold change	CIH vs CIH + APO	One-way ANOVA	12-13 weeks old
		NOX2 KO Sham	1.01	0.04	6	n/a	n/a	0.9444	Figure 2	Relative mRNA fold change	NOX2 KO sham vs NOX2 KO CIH	Unpaired two-tailed Students t-test	12-13 weeks old
		NOX2 KO CIH	0.99	0.35	6	n/a
	The mRNA expression of p40phox was unchanged in the sternohyoid following exposure to CIH in wild-type or NOX2 KO mice. Co-treatment with apocynin had no effect on the mRNA expression of p40phox.	Sham	1.02	0.36	8	n/a	0.7183	n/a	Figure 2	Relative mRNA fold change	Sham vs CIH	One-way ANOVA	12-13 weeks old
		CIH	0.91	0.29	8	n/a
		CIH + APO	0.92	0.24	7	n/a		n/a	Figure 2	Relative mRNA fold change	CIH vs CIH + APO	One-way ANOVA	12-13 weeks old
		NOX2 KO Sham	0.84	0.23	6	n/a	n/a	0.8831	Figure 2	Relative mRNA fold change	NOX2 KO sham vs NOX2 KO CIH	Unpaired two-tailed Students t-test	12-13 weeks old
		NOX2 KO CIH	0.86	0.37	6	n/a
	The mRNA expression of p67phox was unchanged in the sternohyoid following exposure to CIH in wild-type or NOX2 KO mice. Co-treatment with apocynin had no effect on the mRNA expression of p67phox.	Sham	1.02	0.24	8	n/a	0.6338	n/a	Figure 2	Relative mRNA fold change	Sham vs CIH	One-way ANOVA	12-13 weeks old
		CIH	0.88	0.31	8	n/a
		CIH + APO	1.04	0.45	7	n/a		n/a	Figure 2	Relative mRNA fold change	CIH vs CIH + APO	One-way ANOVA	12-13 weeks old
		NOX2 KO Sham	1.04	0.21	6	n/a		0.8058	Figure 2	Relative mRNA fold change	NOX2 KO sham vs NOX2 KO CIH	Unpaired two-tailed Students t-test	12-13 weeks old
		NOX2 KO CIH	0.99	0.32	6	n/a
	The mRNA expression of Rac was unchanged in the sternohyoid following exposure to CIH in wild-type or NOX2 KO mice. Co-treatment with apocynin had no effect on the mRNA expression of Rac.	Sham	0.98	0.23	8	n/a	0.3787	n/a	Figure 2	Relative mRNA fold change	Sham vs CIH	One-way ANOVA	12-13 weeks old
		CIH	0.92	0.09	8	n/a
		CIH + APO	0.83	0.24	7	n/a		n/a	Figure 2	Relative mRNA fold change	CIH vs CIH + APO	One-way ANOVA	12-13 weeks old
		NOX2 KO Sham	0.9	0.11	6	n/a	n/a	0.7165	Figure 2	Relative mRNA fold change	NOX2 KO sham vs NOX2 KO CIH	Unpaired two-tailed Students t-test	12-13 weeks old
		NOX2 KO CIH	0.87	0.17	6	n/a
	The mRNA expression of DUOX1 was unchanged in the sternohyoid following exposure to CIH in wild-type or NOX2 KO mice. Co-treatment with apocynin had no effect on the mRNA expression of DUOX1.	Sham	0.95	0.32	8	n/a	0.5544	n/a	Figure 2	Relative mRNA fold change	Sham vs CIH	One-way ANOVA	12-13 weeks old
		CIH	1.03	0.47	8	n/a
		CIH + APO	1.15	0.2	7	n/a		n/a	Figure 2	Relative mRNA fold change	CIH vs CIH + APO	One-way ANOVA	12-13 weeks old
		NOX2 KO Sham	1.25	0.26	6	n/a	n/a	0.7885	Figure 2	Relative mRNA fold change	NOX2 KO sham vs NOX2 KO CIH	Unpaired two-tailed Students t-test	12-13 weeks old
		NOX2 KO CIH	1.2	0.4	6	n/a
	The mRNA expression of DUOX2 was unchanged in the sternohyoid following exposure to CIH in wild-type or NOX2 KO mice. Co-treatment with apocynin had no effect on the mRNA expression of DUOX2.	Sham	1.17	0.61	8	n/a	0.4976	n/a	Figure 2	Relative mRNA fold change	Sham vs CIH	One-way ANOVA	12-13 weeks old
		CIH	1.61	1.04	8	n/a
		CIH + APO	1.54	0.58	7	n/a		n/a	Figure 2	Relative mRNA fold change	CIH vs CIH + APO	One-way ANOVA	12-13 weeks old
		NOX2 KO Sham	1.1	0.39	6	n/a	n/a	0.548	Figure 2	Relative mRNA fold change	NOX2 KO sham vs NOX2 KO CIH	Unpaired two-tailed Students t-test	12-13 weeks old
		NOX2 KO CIH	0.92	0.62	6	n/a
	NOX2 protein expression was unaffected by exposure to CIH in wild-type mice.	Sham	1.12	0.17	5	n/a	n/a	0.1202	Figure 2	O.D/Ponceau S (a.u)	Sham vs CIH	One-way ANOVA	12-13 weeks old
		CIH	0.94	0.16	5	n/a
	NOX4 protein expression was unaffected by exposure to CIH in wild-type mice.	Sham	0.79	0.49	5	n/a	n/a	0.4192	Figure 2	O.D/Ponceau S (a.u)	Sham vs CIH	One-way ANOVA	12-13 weeks old
		CIH	0.57	0.31	5	n/a
4. Sternohyoid mRNA expression of genes relating to myogenesis.	The mRNA expression of myostatin was unchanged in the sternohyoid following exposure to CIH in wild-type or NOX2 KO mice. Co-treatment with apocynin had no effect on the mRNA expression of myostatin.	Sham	1.02	0.2	8	n/a	0.4876	n/a	Figure 3	Relative mRNA fold change	Sham vs CIH	One-way ANOVA	12-13 weeks old
		CIH	0.96	0.43	8	n/a
		CIH + APO	1.15	0.26	7	n/a		n/a	Figure 3	Relative mRNA fold change	CIH vs CIH + APO	One-way ANOVA	12-13 weeks old
		NOX2 KO Sham	1.14	0.17	6	n/a	n/a	0.7246	Figure 3	Relative mRNA fold change	NOX2 KO sham vs NOX2 KO CIH	Unpaired two-tailed Students t-test	12-13 weeks old
		NOX2 KO CIH	1.21	0.45	6	n/a
	The mRNA expression of MyoD was unchanged in the sternohyoid following exposure to CIH in wild-type or NOX2 KO mice. Co-treatment with apocynin had no effect on the mRNA expression of MyoD.	Sham	1.08	0.42	8	n/a	0.0647	n/a	Figure 3	Relative mRNA fold change	Sham vs CIH	One-way ANOVA	12-13 weeks old
		CIH	1.66	1.14	8	n/a
		CIH + APO	3.38	1.97	7	n/a		n/a	Figure 3	Relative mRNA fold change	CIH vs CIH + APO	One-way ANOVA	12-13 weeks old
		NOX2 KO Sham	1.25	0.55	6	n/a	n/a	0.9955	Figure 3	Relative mRNA fold change	NOX2 KO sham vs NOX2 KO CIH	Unpaired two-tailed Students t-test	12-13 weeks old
		NOX2 KO CIH	1.25	0.58	6	n/a
	The mRNA expression of myogenin was unchanged in the sternohyoid following exposure to CIH in wild-type or NOX2 KO mice. Co-treatment with apocynin had no effect on the mRNA expression of myogenin.	Sham	1.08	0.46	8	n/a	0.107	n/a	Figure 3	Relative mRNA fold change	Sham vs CIH	One-way ANOVA	12-13 weeks old
		CIH	1.23	0.72	8	n/a
		CIH + APO	1.92	1.06	7	n/a		n/a	Figure 3	Relative mRNA fold change	CIH vs CIH + APO	One-way ANOVA	12-13 weeks old
		NOX2 KO Sham	0.74	0.24	6	n/a	n/a	0.9004	Figure 3	Relative mRNA fold change	NOX2 KO sham vs NOX2 KO CIH	Unpaired two-tailed Students t-test	12-13 weeks old
		NOX2 KO CIH	1.09	0.99	6	n/a
	The mRNA expression of MEF2C was unchanged in the sternohyoid following exposure to CIH in wild-type or NOX2 KO mice. Co-treatment with apocynin had no effect on the mRNA expression of MEF2C.	Sham	1.06	0.37	8	n/a	0.8787	n/a	Figure 3	Relative mRNA fold change	Sham vs CIH	One-way ANOVA	12-13 weeks old
		CIH	0.97	0.45	8	n/a
		CIH + APO	1.08	0.52	7	n/a		n/a	Figure 3	Relative mRNA fold change	CIH vs CIH + APO	One-way ANOVA	12-13 weeks old
		NOX2 KO Sham	0.92	0.19	6	n/a	n/a	0.5583	Figure 3	Relative mRNA fold change	NOX2 KO sham vs NOX2 KO CIH	Unpaired two-tailed Students t-test	12-13 weeks old
		NOX2 KO CIH	1.06	0.52	6	n/a
	The mRNA expression of Sirtuin-1 was unchanged in the sternohyoid following exposure to CIH in wild-type or NOX2 KO mice. Co-treatment with apocynin had no effect on the mRNA expression of Sirtuin-1.	Sham	1.04	0.32	8	n/a	0.6443	n/a	Figure 3	Relative mRNA fold change	Sham vs CIH	One-way ANOVA	12-13 weeks old
		CIH	1.1	0.31	8	n/a
		CIH + APO	1.19	0.31	7	n/a		n/a	Figure 3	Relative mRNA fold change	CIH vs CIH + APO	One-way ANOVA	12-13 weeks old
		NOX2 KO Sham	0.98	0.27	6	n/a	n/a	0.8152	Figure 3	Relative mRNA fold change	NOX2 KO sham vs NOX2 KO CIH	Unpaired two-tailed Students t-test	12-13 weeks old
		NOX2 KO CIH	1.02	0.32	6	n/a
	The mRNA expression of IGF-1 was unchanged in the sternohyoid following exposure to CIH in wild-type or NOX2 KO mice. Co-treatment with apocynin increased the mRNA expression of IGF-1.	Sham	1.01	0.17	8	n/a	0.045	>0.999	Figure 3	Relative mRNA fold change	Sham vs CIH	One-way ANOVA	12-13 weeks old
		CIH	0.91	0.44	8	n/a
		CIH + APO	1.5	0.72	7	n/a		0.0401	Figure 3	Relative mRNA fold change	CIH vs CIH + APO	One-way ANOVA	12-13 weeks old
		NOX2 KO Sham	0.84	0.29	6	n/a	n/a	0.3259	Figure 3	Relative mRNA fold change	NOX2 KO sham vs NOX2 KO CIH	Unpaired two-tailed Students t-test	12-13 weeks old
		NOX2 KO CIH	0.61	0.25	6	n/a
5. Sternohyoid mRNA expression of genes relating to antioxidant status.	The mRNA expression of SOD1 was unchanged in the sternohyoid following exposure to CIH in wild-type or NOX2 KO mice. Co-treatment with apocynin had no effect on the mRNA expression of SOD1.	Sham	1.01	0.11	8	n/a	0.6426	n/a	Figure 4	Relative mRNA fold change	Sham vs CIH	One-way ANOVA	12-13 weeks old
		CIH	0.97	0.24	8	n/a
		CIH + APO	1.06	0.14	7	n/a		n/a	Figure 4	Relative mRNA fold change	CIH vs CIH + APO	One-way ANOVA	12-13 weeks old
		NOX2 KO Sham	0.84	0.18	6	n/a	n/a	0.5498	Figure 4	Relative mRNA fold change	NOX2 KO sham vs NOX2 KO CIH	Unpaired two-tailed Students t-test	12-13 weeks old
		NOX2 KO CIH	0.93	0.32	6	n/a
	The mRNA expression of SOD2 was unchanged in the sternohyoid following exposure to CIH in wild-type or NOX2 KO mice. Co-treatment with apocynin had no effect on the mRNA expression of SOD2.	Sham	1.01	0.16	8	n/a	0.1346	n/a	Figure 4	Relative mRNA fold change	Sham vs CIH	One-way ANOVA	12-13 weeks old
		CIH	1.14	0.37	8	n/a
		CIH + APO	1.28	0.13	7	n/a		n/a	Figure 4	Relative mRNA fold change	CIH vs CIH + APO	One-way ANOVA	12-13 weeks old
		NOX2 KO Sham	0.78	0.23	6	n/a	n/a	0.7265	Figure 4	Relative mRNA fold change	NOX2 KO sham vs NOX2 KO CIH	Unpaired two-tailed Students t-test	12-13 weeks old
		NOX2 KO CIH	0.84	0.33	6	n/a
	The mRNA expression of catalase was unchanged in the sternohyoid following exposure to CIH in wild-type or NOX2 KO mice. Co-treatment with apocynin had no effect on the mRNA expression of catalase.	Sham	1.04	0.32	8	n/a	0.297	n/a	Figure 4	Relative mRNA fold change	Sham vs CIH	One-way ANOVA	12-13 weeks old
		CIH	1.18	0.38	8	n/a
		CIH + APO	1.19	0.25	7	n/a		n/a	Figure 4	Relative mRNA fold change	CIH vs CIH + APO	One-way ANOVA	12-13 weeks old
		NOX2 KO Sham	0.88	0.18	6	n/a	n/a	>0.999	Figure 4	Relative mRNA fold change	NOX2 KO sham vs NOX2 KO CIH	Unpaired two-tailed Students t-test	12-13 weeks old
		NOX2 KO CIH	0.83	0.22	6	n/a
	The mRNA expression of NRF2 was unchanged in the sternohyoid following exposure to CIH in wild-type or NOX2 KO mice. Co-treatment with apocynin had no effect on the mRNA expression of NRF2.	Sham	1.06	0.41	8	n/a	0.9084	n/a	Figure 4	Relative mRNA fold change	Sham vs CIH	One-way ANOVA	12-13 weeks old
		CIH	1.14	0.23	8	n/a
		CIH + APO	1.11	0.42	7	n/a		n/a	Figure 4	Relative mRNA fold change	CIH vs CIH + APO	One-way ANOVA	12-13 weeks old
		NOX2 KO Sham	1.05	0.23	6	n/a	n/a	0.8494	Figure 4	Relative mRNA fold change	NOX2 KO sham vs NOX2 KO CIH	Unpaired two-tailed Students t-test	12-13 weeks old
		NOX2 KO CIH	1.02	0.29	6	n/a
7. Sternohyoid mRNA expression of genes relating to inflammation & protein degradation processes.	The mRNA expression of NFkB was unchanged in the sternohyoid following exposure to CIH in wild-type or NOX2 KO mice. Co-treatment with apocynin had no effect on the mRNA expression of NFkB.	Sham	1.01	0.15	8	n/a	0.1189	n/a	Figure 5	Relative mRNA fold change	Sham vs CIH	One-way ANOVA	12-13 weeks old
		CIH	0.96	0.26	8	n/a
		CIH + APO	1.42	0.48	7	n/a		n/a	Figure 5	Relative mRNA fold change	CIH vs CIH + APO	One-way ANOVA	12-13 weeks old
		NOX2 KO Sham	0.92	0.23	6	n/a	n/a	0.9372	Figure 5	Relative mRNA fold change	NOX2 KO sham vs NOX2 KO CIH	Unpaired two-tailed Students t-test	12-13 weeks old
		NOX2 KO CIH	0.91	0.2	6	n/a
	The mRNA expression of Atrogin-1 was unchanged in the sternohyoid following exposure to CIH in wild-type or NOX2 KO mice. Co-treatment with apocynin had no effect on the mRNA expression of Atrogin-1.	Sham	1.04	0.32	8	n/a	0.4674	n/a	Figure 5	Relative mRNA fold change	Sham vs CIH	One-way ANOVA	12-13 weeks old
		CIH	0.99	0.89	8	n/a
		CIH + APO	1.33	0.64	7	n/a		n/a	Figure 5	Relative mRNA fold change	CIH vs CIH + APO	One-way ANOVA	12-13 weeks old
		NOX2 KO Sham	0.93	0.44	6	n/a	n/a	0.3301	Figure 5	Relative mRNA fold change	NOX2 KO sham vs NOX2 KO CIH	Unpaired two-tailed Students t-test	12-13 weeks old
		NOX2 KO CIH	1.49	1.22	6	n/a
	The mRNA expression of MuRF-1 in the sternohyoid was decreased following exposure to CIH in wild-type, but not NOX2 KO mice. Apocynin had no effect on MuRF-1 mRNA expression.	Sham	1.07	0.44	8	n/a	0.0489	0.0448	Figure 5	Relative mRNA fold change	Sham vs CIH	One-way ANOVA	12-13 weeks old
		CIH	0.57	0.27	8	n/a
		CIH + APO	0.85	0.34	7	n/a		0.426	Figure 5	Relative mRNA fold change	CIH vs CIH + APO	One-way ANOVA	12-13 weeks old
		NOX2 KO Sham	0.64	0.29	6	n/a	n/a	0.4848	Figure 5	Relative mRNA fold change	NOX2 KO sham vs NOX2 KO CIH	Unpaired two-tailed Students t-test	12-13 weeks old
		NOX2 KO CIH	0.89	0.45	6	n/a
	The mRNA expression of PINK-1 was unchanged in the sternohyoid following exposure to CIH in wild-type or NOX2 KO mice. Co-treatment with apocynin had no effect on the mRNA expression of PINK-1.	Sham	1.11	0.53	8	n/a	0.0607	n/a	Figure 5	Relative mRNA fold change	Sham vs CIH	One-way ANOVA	12-13 weeks old
		CIH	1.45	1.24	8	n/a
		CIH + APO	2.33	0.48	7	n/a		n/a	Figure 5	Relative mRNA fold change	CIH vs CIH + APO	One-way ANOVA	12-13 weeks old
		NOX2 KO Sham	1.51	0.56	6	n/a	n/a	0.8722	Figure 5	Relative mRNA fold change	NOX2 KO sham vs NOX2 KO CIH	Unpaired two-tailed Students t-test	12-13 weeks old
		NOX2 KO CIH	1.58	0.91	6	n/a
	The mRNA expression of PARK-2 was unchanged in the sternohyoid following exposure to CIH in wild-type or NOX2 KO mice. Co-treatment with apocynin increased the mRNA expression of PARK-2.	Sham	1.02	0.21	8	n/a	0.034	0.5448	Figure 5	Relative mRNA fold change	Sham vs CIH	One-way ANOVA	12-13 weeks old
		CIH	0.89	0.35	8	n/a
		CIH + APO	1.25	0.1	7	n/a		0.0275	Figure 5	Relative mRNA fold change	CIH vs CIH + APO	One-way ANOVA	12-13 weeks old
		NOX2 KO Sham	0.86	0.16	6	n/a	n/a	0.4979	Figure 5	Relative mRNA fold change	NOX2 KO sham vs NOX2 KO CIH	Unpaired two-tailed Students t-test	12-13 weeks old
		NOX2 KO CIH	0.95	0.28	6	n/a
	The mRNA expression of BNIP-3 was unchanged in the sternohyoid following exposure to CIH in wild-type or NOX2 KO mice. Co-treatment with apocynin increased the mRNA expression of BNIP-3.	Sham	1.01	0.11	8	n/a	0.0292	0.6921	Figure 5	Relative mRNA fold change	Sham vs CIH	One-way ANOVA	12-13 weeks old
		CIH	0.87	0.26	8	n/a
		CIH + APO	1.13	0.15	7	n/a		0.0237	Figure 5	Relative mRNA fold change	CIH vs CIH + APO	One-way ANOVA	12-13 weeks old
		NOX2 KO Sham	0.78	0.12	6	n/a	n/a	0.5814	Figure 5	Relative mRNA fold change	NOX2 KO sham vs NOX2 KO CIH	Unpaired two-tailed Students t-test	12-13 weeks old
		NOX2 KO CIH	0.84	0.23	6	n/a
	The mRNA expression of LC3B in the sternohyoid was decreased following exposure to CIH in wild-type, but not NOX2 KO mice. Apocynin had no effect on LC3B mRNA expression.	Sham	1	0.14	8	n/a	0.1183	n/a	Figure 5	Relative mRNA fold change	Sham vs CIH	One-way ANOVA	12-13 weeks old
		CIH	1.01	0.32	8	n/a
		CIH + APO	1.26	0.25	7	n/a		n/a	Figure 5	Relative mRNA fold change	CIH vs CIH + APO	One-way ANOVA	12-13 weeks old
		NOX2 KO Sham	0.94	0.17	6	n/a	n/a	0.3644	Figure 5	Relative mRNA fold change	NOX2 KO sham vs NOX2 KO CIH	Unpaired two-tailed Students t-test	12-13 weeks old
		NOX2 KO CIH	1.05	0.23	6	n/a
	The mRNA expression of GABARAPL1 in the sternohyoid was decreased following exposure to CIH in wild-type, but not NOX2 KO mice. Apocynin had no effect on GABARAPL1 mRNA expression.	Sham	1.03	0.28	8	n/a	0.7744	n/a	Figure 5	Relative mRNA fold change	Sham vs CIH	One-way ANOVA	12-13 weeks old
		CIH	0.99	0.32	8	n/a
		CIH + APO	0.92	0.33	7	n/a		n/a	Figure 5	Relative mRNA fold change	CIH vs CIH + APO	One-way ANOVA	12-13 weeks old
		NOX2 KO Sham	0.91	0.28	6	n/a	n/a	0.2849	Figure 5	Relative mRNA fold change	NOX2 KO sham vs NOX2 KO CIH	Unpaired two-tailed Students t-test	12-13 weeks old
		NOX2 KO CIH	1.09	0.29	6	n/a
8. Indices of redox balance, protein synthesis and degradation in sternohyoid homogenates.	NADPH oxidase activity is increased in the sternohyoid muscle following exposure to CIH	Sham	0.55	0.13	8	n/a	n/a	0.0009	Table 4	nmol/min/µg	Sham vs CIH	Unpaired two-tailed Students t-test	12-13 weeks old
		CIH	0.79	0.04	8	n/a
	Levels of TBARS are unchnaged in the sternohyoid following exposure to CIH	Sham	19.18	3.42	8	n/a	n/a	0.0962	Table 4	nM/mg	Sham vs CIH	Unpaired two-tailed Students t-test	12-13 weeks old
		CIH	25.49	8.98	8	n/a
	Citrate synthase activity was unchnaged in the sternohyoid following exposure to CIH	Sham	0.28	0.04	8	n/a	n/a	0.1815	Table 4	µmole/mg	Sham vs CIH	Unpaired two-tailed Students t-test	12-13 weeks old
		CIH	0.25	0.06	8	n/a
	Levels of HIF1α were unchanged in the sternohyoid following exposure to CIH	Sham	1.88	0.58	8	n/a	n/a	0.1146	Table 4	signal/µg	Sham vs CIH	Unpaired two-tailed Students t-test	12-13 weeks old
		CIH	1.46	0.39	8	n/a
	Levels of phospho-FOXO-3a were unchanged in the sternohyoid following exposure to CIH	Sham	51.32	12.01	8	n/a	n/a	0.6279	Table 4	signal/µg	Sham vs CIH	Unpaired two-tailed Students t-test	12-13 weeks old
		CIH	48.84	7.47	8	n/a
	Levels of phospho-ERK 1/2 were unchanged in the sternohyoid following exposure to CIH	Sham	18.43	5.67	8	n/a	n/a	0.2677	Table 4	signal/µg	Sham vs CIH	Unpaired two-tailed Students t-test	12-13 weeks old
		CIH	22.25	7.46	8	n/a
	Levels of phospho-JNK were unchanged in the sternohyoid following exposure to CIH	Sham	82.45	28.59	8	n/a	n/a	0.7984	Table 4	signal/µg	Sham vs CIH	Unpaired two-tailed Students t-test	12-13 weeks old
		CIH	110.11	78.53	8	n/a
	Levels of phospho-p38 were unchanged in the sternohyoid following exposure to CIH	Sham	9.88	1.11	8	n/a	n/a	0.7288	Table 4	signal/µg	Sham vs CIH	Unpaired two-tailed Students t-test	12-13 weeks old
		CIH	9.65	1..52	8	n/a
